# Supplementary material for: A Complex Case of Langer–Giedion Syndrome, Cornelia de Lange Syndrome Type 4, and Hereditary Multiple Osteochondromas with Mosaic 8q23.1–q24.12 Deletion
Source: Genes (Basel). 2026 Jan 31;17(2):175. doi: 10.3390/genes17020175 (PMC12940567; doi:10.3390/genes17020175)
Supplement: Supplementary file 1 [file genes-17-00175-s001.zip › genes-4118565-Supplementary Table S1.xlsx]

## Sheet: Table 1
Genes Affected	OMIM ID	Known Associations
OXR1	605609	Cerebellar hypoplasia/atrophy, epilepsy, and global developmental delay
ANGPT1	601667	Hereditary Angioedema
RSPO2	610575	Humerofemoral hypoplasia with radiotibial ray deficiency, Tetraamelia syndrome
TRHR	188545	congenital nongoitrous hypothyroidism
PKHD1L1	607843	Autosomal Recessive Deafness
TRPS1	604386	Trichorhinophalangeal syndrome type III, Trichorhinophalangeal syndrome type I
RAD21	606462	Cornelia de Lange syndrome 4, Mungan syndrome
SLC30A8	611145	Susceptibility to Noninsulin-dependent Diabetes mellitus
EXT1	608177	Multiple Exostoses type 1, Chondrosarcoma
SAMD12	618073	Familial adult myoclonic Epilepsy
TNFRSF11B	602643	Juvenile-onset Paget disease of bone
COLEC10	607620	3MC syndrome

## Sheet: Caption Table 1
Table 1. List of OMIM disease-associated genes in the mosaic deletion interval. The information is sourced from the UCSC Genome Browser using the Table Viewer tool [26, 27]. OMIM genes in the deletion interval without a phenotype association were omitted from the final table.

## Sheet: Supplementary Table ST1
Supplementary Table S1. List of OMIM disease-associated genes in the mosaic duplication intervals.
Chromosomal abnormality	Genes Affected	OMIM ID	Known Associations
8q21.2-q23.1 Duplication	CA2	611492	Autosomal recessive Osteopetrosis with renal tubular acidosis
	CNGB3	605080	Achromatopsia
	NBN	602667	Acute Lymphoblastic Leukemia, Aplastic anemia, Nijmegen breakage syndrome
	OTUD6B	612021	Intellectual developmental disorder with dysmorphic facies, seizures, and distal limb anomalies
	CIBAR1	617273	Postaxial Polydactyly
	TMEM67	609884	Nephronophthisis, Bardet-Biedl syndrome, Joubert syndrome, Meckel syndrome, RHYNS syndrome, COACH syndrome
	PDP1	605993	Pyruvate dehydrogenase phosphatase deficiency
	RAD54B	604289	Somatic colon cancer, Somatic Non-Hodgkin Lymphoma
	ESRP1	612959	Autosomal recessive Deafness
	INTS8	611351	Neurodevelopmental disorder with cerebellar hypoplasia and spasticity
	NDUFAF6	612392	Mitochondrial complex I deficiency, Fanconi renotubular syndrome
	CFAP418	614477	Retinitis pigmentosa, Cone-rod dystrophy, Bardet-Biedl syndrome
	GDF6	601147	Digenic microphthalmia with coloboma, Isolated Microphthalmia, Leber congenital amaurosis, Multiple synostoses syndrome, Autosomal dominant Klippel-Feil syndrome
	UQCRB	191330	Mitochondrial complex III deficiency
	PTDSS1	612792	Lenz-Majewski hyperostotic dwarfism
	POP1	602486	Anauxetic dysplasia
	VPS13B	607817	Cohen syndrome
	FBXO43	609110	Spermatogenic failure, Oocyte/zygote/embryo maturation arrest
	SPAG1	603395	Primary Ciliary dyskinesia
	GRHL2	608576	Autosomal dominant Deafness, Ectodermal dysplasia/short stature syndrome, Posterior Polymorphous Corneal dystrophy
	RRM2B	604712	Mitochondrial DNA depletion syndrome 8B (MNGIE type), Mitochondrial DNA depletion syndrome 8A (encephalomyopathic type with renal tubulopathy), Rod-cone dystrophy with sensorineural deafness and Fanconi-type renal dysfunction, Autosomal dominant Progressive external ophthalmoplegia with mitochondrial DNA deletions
	FZD6	603409	Nonsyndromic congenital nail disorder
	CTHRC1	610635	Barrett esophagus/esophageal adenocarcinoma
	SLC25A32	138480	Riboflavin-responsive exercise intolerance
	RIMS2	606630	Congenital nonprogressive Cone-rod synaptic disorder syndrome
	DPYS	613326	Dihydropyrimidinuria
	LRP12	618299	Oculopharyngodistal myopathy, Amyotrophic lateral sclerosis
	ZFPM2	603693	Diaphragmatic hernia, 46XY sex reversal, Tetralogy of Fallot
	OXR1	605609	Cerebellar hypoplasia/atrophy, epilepsy, and global developmental delay
8q24.12-q24.3 Duplication	TAF2	604912	Autosomal recessive Intellectual developmental disorder
	RNF139	603046	Renal cell carcinoma
	NDUFB9	601445	Mitochondrial complex I deficiency
	WASHC5	610657	Ritscher-Schinzel syndrome, Autosomal dominant Spastic paraplegia
	NSMCE2	617246	Seckel syndrome
	MYC	190080	Somatic Burkitt lymphoma
	CCDC26	613040	Glioma susceptibility
	KCNQ3	602232	Benign neonatal Seizures
	DNAAF11	614930	Primary Ciliary dyskinesia
	TG	188450	Susceptibility to Autoimmune thyroid disease, Thyroid dyshormonogenesis
	NDRG1	605262	Charcot-Marie-Tooth disease type 4D
	ZFAT	610931	Susceptibility to Autoimmune thyroid disease
	KCNK9	605874	Birk-Barel syndrome
	TRAPPC9	611966	Autosomal recessive Intellectual developmental disorder
	AGO2	606229	Lessel-Kreienkamp syndrome
	SLURP1	606119	Meleda disease
	CYP11B1	610613	Glucocorticoid-remediable Aldosteronism, Congenital Adrenal hyperplasia due to 11-beta-hydroxylase deficiency
	CYP11B2	124080	Congenital Hypoaldosteronism, due to CMO I deficiency, Raised Aldosterone to renin ratio, Susceptibility to Low renin hypertension, Congenital Hypoaldosteronism due to CMO II deficiency
	GPIHBP1	612757	Hyperlipoproteinemia type 1D
	MAFA	610303	Insulinomatosis and diabetes mellitus
	EEF1D	130592	Neurodevelopmental disorder with thin corpus callosum, hypotonia, and absent language
	FAM83H	611927	Amelogenesis imperfecta type IIIA
	PUF60	604819	Verheij syndrome
	PLEC	601282	Autosomal recessive generalized intermediate Epidermolysis bullosa simplex 5D, Epidermolysis bullosa simplex 5B with muscular dystrophy, Epidermolysis bullosa simplex 5C with pyloric atresia, Ogna type Epidermolysis bullosa simplex 5A, autosomal recessive limb-girdle Muscular dystrophy
	OPLAH	614243	5-oxoprolinase deficiency
	GPAA1	603048	Glycosylphosphatidylinositol biosynthesis defect
	CYC1	123980	Mitochondrial complex III deficiency
	SHARPIN	611885	Autoinflammation with episodic fever and immune dysregulation
	DGAT1	604900	Protein-losing enteropathy Diarrhea
	SLC52A2	607882	Brown-Vialetto-Van Laere syndrome
	CPSF1	606027	Myopia
	SLC39A4	607059	Acrodermatitis enteropathica
	TONSL	604546	Sponastrime type Spondyloepimetaphyseal dysplasia
	RECQL4	603780	Baller-Gerold syndrome, Rothmund-Thomson syndrome type 2, RAPADILINO syndrome
